# Supplementary material for: Selective inhibition of mitochondrial Kv1.3 prevents and alleviates multiple sclerosis in vivo
Source: EMBO Mol Med. 2025 Sep 29;17(11):2901–31. doi: 10.1038/s44321-025-00307-2 (PMC12603337; doi:10.1038/s44321-025-00307-2)
Supplement: Supplementary file 2 — Source data Fig. 1 [file 44321_2025_307_MOESM2_ESM.zip]

Archive with 16 entries (9 files):
- SourcedataFigure 1/
- SourcedataFigure 1/1A/
- SourcedataFigure 1/1A/1A.xlsx
- SourcedataFigure 1/1A/PBMCs autoproliferation.png
- SourcedataFigure 1/1B/
- SourcedataFigure 1/1B/1B.xlsx
- SourcedataFigure 1/1C/
- SourcedataFigure 1/1C/1C.xlsx
- SourcedataFigure 1/1C/PBMCs autoproliferation.png
- SourcedataFigure 1/1D/
- SourcedataFigure 1/1D/1D.xlsx
- SourcedataFigure 1/1E/
- SourcedataFigure 1/1E/1E.xlsx
- SourcedataFigure 1/1E/AP16 ShK vs PAPTP.jpg
- SourcedataFigure 1/1F/
- SourcedataFigure 1/1F/1F.xlsx
