# Supplementary material for: Selective inhibition of mitochondrial Kv1.3 prevents and alleviates multiple sclerosis in vivo
Source: EMBO Mol Med. 2025 Sep 29;17(11):2901–31. doi: 10.1038/s44321-025-00307-2 (PMC12603337; doi:10.1038/s44321-025-00307-2)
Supplement: Supplementary file 2 — Source data Fig. 1 [file 44321_2025_307_MOESM2_ESM.zip › SourcedataFigure 1/1A/1A.xlsx]

## Sheet: Foglio1
			Normalized Mitosox MFI
			Naive + TCM						TEM+TEMRA
		Untreated	100	100	100	100	100	100	264.276	306.742	297.143	317.16	349.367	260.071
		PAPTP 1 μM	277.475	152.247	191.429	172.189	187.975	159.011	585.796	349.438	422.143	446.746	453.165	269.965
