# Supplementary material for: Selective inhibition of mitochondrial Kv1.3 prevents and alleviates multiple sclerosis in vivo
Source: EMBO Mol Med. 2025 Sep 29;17(11):2901–31. doi: 10.1038/s44321-025-00307-2 (PMC12603337; doi:10.1038/s44321-025-00307-2)
Supplement: Supplementary file 2 — Source data Fig. 1 [file 44321_2025_307_MOESM2_ESM.zip › SourcedataFigure 1/1B/1B.xlsx]

## Sheet: Foglio1
			Normalized ShK-F6CA MFI
		#patient	CD4+CD25-	CD4+CD25+
		22	1	1.34027
		69	1	1.20925
		100	1	1.18128
		77	1	1.27058
		95	1	1.67932
		81	1	2.79476
		90	1	3.37731
		94	1	3.11454
