# Supplementary material for: Selective inhibition of mitochondrial Kv1.3 prevents and alleviates multiple sclerosis in vivo
Source: EMBO Mol Med. 2025 Sep 29;17(11):2901–31. doi: 10.1038/s44321-025-00307-2 (PMC12603337; doi:10.1038/s44321-025-00307-2)
Supplement: Supplementary file 2 — Source data Fig. 1 [file 44321_2025_307_MOESM2_ESM.zip › SourcedataFigure 1/1C/1C.xlsx]

## Sheet: Foglio1
			Normalized TMRM MFI
		#patient	untreated	PAPTP 1μM	ShK 100nM
		100	100	107.828	103.283
		109	100	157.594	98.0159
		92	100	117.618	99.711
		93	100	112.465	85.6322
		85	100	121.677	90.991
		77	100	114.235	109.937
		80	100	110.287	104.167
		67	100	115.66	107.95
		69	100	105.34	100
