# Supplementary material for: Selective inhibition of mitochondrial Kv1.3 prevents and alleviates multiple sclerosis in vivo
Source: EMBO Mol Med. 2025 Sep 29;17(11):2901–31. doi: 10.1038/s44321-025-00307-2 (PMC12603337; doi:10.1038/s44321-025-00307-2)
Supplement: Supplementary file 2 — Source data Fig. 1 [file 44321_2025_307_MOESM2_ESM.zip › SourcedataFigure 1/1E/1E.xlsx]

## Sheet: Foglio1
			Normalized Mitosox MFI
		#patient	Untreated	PAPTP 1μM	ShK 100nM
		67	100	239.798	129.471
		69	100	181.305	120.635
		90	100	150.267	88.7701
		95	100	170.219	90.9836
		7	100	136.098	98.9247
		10	100	148.553	86.8421
		11	100	110.092	92.6606
		16	100	188.587	94.0217
