# Supplementary material for: Selective inhibition of mitochondrial Kv1.3 prevents and alleviates multiple sclerosis in vivo
Source: EMBO Mol Med. 2025 Sep 29;17(11):2901–31. doi: 10.1038/s44321-025-00307-2 (PMC12603337; doi:10.1038/s44321-025-00307-2)
Supplement: Supplementary file 2 — Source data Fig. 1 [file 44321_2025_307_MOESM2_ESM.zip › SourcedataFigure 1/1F/1F.xlsx]

## Sheet: Foglio1
			Apoptotic TEM+TEMRA Normalized su untreated
			Untreated	PAPTP 1uM	ShK 100nM
		33	100	233.333	91.4286
		42	100	239.531	135.008
		45	100	179.592	120.408
		93	100	141.681	82.6758
		80	100	113.438	91.274
		90	100	107.069	81.4969
		7	100	394.33	121.134
		10	100	175.082	89.5082
		11	100	194.643	111.607
		16	100	183.2	97.6
