# Supplementary material for: Selective inhibition of mitochondrial Kv1.3 prevents and alleviates multiple sclerosis in vivo
Source: EMBO Mol Med. 2025 Sep 29;17(11):2901–31. doi: 10.1038/s44321-025-00307-2 (PMC12603337; doi:10.1038/s44321-025-00307-2)
Supplement: Supplementary file 3 — Source data Fig. 2 [file 44321_2025_307_MOESM3_ESM.zip]

Archive with 21 entries (10 files):
- Source dataFigure 2/
- Source dataFigure 2/2A/
- Source dataFigure 2/2A/2A.xlsx
- Source dataFigure 2/2B/
- Source dataFigure 2/2B/2B.xlsx
- Source dataFigure 2/2C/
- Source dataFigure 2/2C/2C.xlsx
- Source dataFigure 2/2D/
- Source dataFigure 2/2D/2D.xlsx
- Source dataFigure 2/2E/
- Source dataFigure 2/2E/2E.xlsx
- Source dataFigure 2/2F/
- Source dataFigure 2/2F/2F.xlsx
- Source dataFigure 2/2G/
- Source dataFigure 2/2G/2G.xlsx
- Source dataFigure 2/2H/
- Source dataFigure 2/2H/2H.xlsx
- Source dataFigure 2/2I/
- Source dataFigure 2/2I/2I.xlsx
- Source dataFigure 2/2J/
- Source dataFigure 2/2J/2J.xlsx
