# Supplementary material for: Selective inhibition of mitochondrial Kv1.3 prevents and alleviates multiple sclerosis in vivo
Source: EMBO Mol Med. 2025 Sep 29;17(11):2901–31. doi: 10.1038/s44321-025-00307-2 (PMC12603337; doi:10.1038/s44321-025-00307-2)
Supplement: Supplementary file 3 — Source data Fig. 2 [file 44321_2025_307_MOESM3_ESM.zip › Source dataFigure 2/2A/2A.xlsx]

## Sheet: Foglio1
			% of CD4+ TEM
			PAPTP concentration (uM)
		#patient	0	1
		2	33.9	4.7
		11	27	11.1
		77	20.7	20.3
		91	29.6	5.8
		43	54.1	36.5
		16	33	34.5
		93	33.3	24.9
		92	37.4	27.3
