# Supplementary material for: Selective inhibition of mitochondrial Kv1.3 prevents and alleviates multiple sclerosis in vivo
Source: EMBO Mol Med. 2025 Sep 29;17(11):2901–31. doi: 10.1038/s44321-025-00307-2 (PMC12603337; doi:10.1038/s44321-025-00307-2)
Supplement: Supplementary file 3 — Source data Fig. 2 [file 44321_2025_307_MOESM3_ESM.zip › Source dataFigure 2/2B/2B.xlsx]

## Sheet: Foglio1
			Apoptotic TEM notmalized to untreated
			PAPTP concentration (uM)
		#patient	0	1
		2	100	291.72
		11	100	268.657
		77	100	214.21
		91	100	504.688
		43	100	161.157
		16	100	251.07
		93	100	117.005
		92	100	131.579
