# Supplementary material for: Selective inhibition of mitochondrial Kv1.3 prevents and alleviates multiple sclerosis in vivo
Source: EMBO Mol Med. 2025 Sep 29;17(11):2901–31. doi: 10.1038/s44321-025-00307-2 (PMC12603337; doi:10.1038/s44321-025-00307-2)
Supplement: Supplementary file 3 — Source data Fig. 2 [file 44321_2025_307_MOESM3_ESM.zip › Source dataFigure 2/2C/2C.xlsx]

## Sheet: Foglio1
			%CD4+ TEMRA
			PAPTP concentration (uM)
		#patient	0	1
		2	10.3	17.8
		11	12.6	14.4
		77	35.6	34.5
		91	18.1	24.4
		43	12.6	23.6
		16	8.1	14.4
		93	29.8	25.4
		92	16.2	18.9
