# Supplementary material for: Selective inhibition of mitochondrial Kv1.3 prevents and alleviates multiple sclerosis in vivo
Source: EMBO Mol Med. 2025 Sep 29;17(11):2901–31. doi: 10.1038/s44321-025-00307-2 (PMC12603337; doi:10.1038/s44321-025-00307-2)
Supplement: Supplementary file 3 — Source data Fig. 2 [file 44321_2025_307_MOESM3_ESM.zip › Source dataFigure 2/2D/2D.xlsx]

## Sheet: Foglio1
			Apoptotic TEMRA Normalizad to untreated
			PAPTP concentration (uM)
		#patient	0	1
		2	100	174.101
		11	100	123.066
		77	100	155.139
		91	100	119.231
		43	100	139.833
		16	100	278.417
		93	100	118.887
		92	100	105.765
