# Supplementary material for: Selective inhibition of mitochondrial Kv1.3 prevents and alleviates multiple sclerosis in vivo
Source: EMBO Mol Med. 2025 Sep 29;17(11):2901–31. doi: 10.1038/s44321-025-00307-2 (PMC12603337; doi:10.1038/s44321-025-00307-2)
Supplement: Supplementary file 3 — Source data Fig. 2 [file 44321_2025_307_MOESM3_ESM.zip › Source dataFigure 2/2E/2E.xlsx]

## Sheet: Foglio1
				Apoptotic TEM+TEMRA normalized to untreated
				PAPTP concentration (uM)
			#patient	0	1
			2	100	194.422
			11	100	138.011
			77	100	169.173
			91	100	235.522
			43	100	172.07
			16	100	257.143
			93	100	120.819
			92	100	128.348
