# Supplementary material for: Selective inhibition of mitochondrial Kv1.3 prevents and alleviates multiple sclerosis in vivo
Source: EMBO Mol Med. 2025 Sep 29;17(11):2901–31. doi: 10.1038/s44321-025-00307-2 (PMC12603337; doi:10.1038/s44321-025-00307-2)
Supplement: Supplementary file 3 — Source data Fig. 2 [file 44321_2025_307_MOESM3_ESM.zip › Source dataFigure 2/2F/2F.xlsx]

## Sheet: Foglio1
				% of CD4 Naive
					PAPTP concentration (uM)
				#patient	0	1
				2	5.9	3.8
				11	4.7	8.1
				91	7.8	9.5
				43	11.2	21.1
				77	18.9	23.3
