# Supplementary material for: Selective inhibition of mitochondrial Kv1.3 prevents and alleviates multiple sclerosis in vivo
Source: EMBO Mol Med. 2025 Sep 29;17(11):2901–31. doi: 10.1038/s44321-025-00307-2 (PMC12603337; doi:10.1038/s44321-025-00307-2)
Supplement: Supplementary file 3 — Source data Fig. 2 [file 44321_2025_307_MOESM3_ESM.zip › Source dataFigure 2/2G/2G.xlsx]

## Sheet: Foglio1
		Apoptotic Naive Normalized to untreated
		PAPTP concentration (uM)
	#patient	0	1
	2	100	116.312
	11	100	110.169
	91	100	131.912
	43	100	132.388
	77	100	148.357
