# Supplementary material for: Selective inhibition of mitochondrial Kv1.3 prevents and alleviates multiple sclerosis in vivo
Source: EMBO Mol Med. 2025 Sep 29;17(11):2901–31. doi: 10.1038/s44321-025-00307-2 (PMC12603337; doi:10.1038/s44321-025-00307-2)
Supplement: Supplementary file 3 — Source data Fig. 2 [file 44321_2025_307_MOESM3_ESM.zip › Source dataFigure 2/2H/2H.xlsx]

## Sheet: Foglio1
				% of CD4 TCM
				PAPTP concentration (uM)
			#patient	0	1
			2	23.2	2.1
			11	11.7	9.2
			43	21.1	18.7
			16	47.4	27.3
			93	12.6	20.2
			92	27.7	26.6
