# Supplementary material for: Selective inhibition of mitochondrial Kv1.3 prevents and alleviates multiple sclerosis in vivo
Source: EMBO Mol Med. 2025 Sep 29;17(11):2901–31. doi: 10.1038/s44321-025-00307-2 (PMC12603337; doi:10.1038/s44321-025-00307-2)
Supplement: Supplementary file 3 — Source data Fig. 2 [file 44321_2025_307_MOESM3_ESM.zip › Source dataFigure 2/2J/2J.xlsx]

## Sheet: Foglio1
	% CD3+ T cells on total lymphocytes
		PAPTP concentration (uM)
	#patient	0	1
	2	93.2	73.3
	11	90.5	82.8
	77	84.1	78.5
	90	93.9	92
	% CD19+ T cells on total lymphocytes
		PAPTP concentration (uM)
	#patient	0	1
	2	3.04	13
	11	3.76	5.63
	77	6	9.37
	90	2.32	2.57
	% CD4+ T cells on CD3+
		PAPTP concentration (uM)
	#patient	0	1
	2	70.1	24
	11	74.7	74.9
	77	48.8	59.3
	90	68.8	69.2
	% CD8+ T cells on CD3+
		PAPTP concentration (uM)
	#patient	0	1
	2	20.2	9.07
	11	19.6	18
	77	41.3	31.8
	90	24.2	21.1
