# Supplementary material for: Selective inhibition of mitochondrial Kv1.3 prevents and alleviates multiple sclerosis in vivo
Source: EMBO Mol Med. 2025 Sep 29;17(11):2901–31. doi: 10.1038/s44321-025-00307-2 (PMC12603337; doi:10.1038/s44321-025-00307-2)
Supplement: Supplementary file 4 — Source data Fig. 3 [file 44321_2025_307_MOESM4_ESM.zip]

Archive with 25 entries (14 files):
- Source dataFigure 3/
- Source dataFigure 3/3A/
- Source dataFigure 3/3A/Composite PAPTP-Fluor.tif
- Source dataFigure 3/3A/PAPTP-Fluor Brightfield.tif
- Source dataFigure 3/3A/PAPTP-Fluor Green.tif
- Source dataFigure 3/3A/PAPTP-Fluor Mitotracker Red.tif
- Source dataFigure 3/3B/
- Source dataFigure 3/3B/CRISPR.png
- Source dataFigure 3/3C/
- Source dataFigure 3/3C/3C.xlsx
- Source dataFigure 3/3D/
- Source dataFigure 3/3D/Scheme Adoptive Transfer.png
- Source dataFigure 3/3E/
- Source dataFigure 3/3E/3E.xlsx
- Source dataFigure 3/3F/
- Source dataFigure 3/3F/3F.xlsx
- Source dataFigure 3/3G/
- Source dataFigure 3/3G/3G.xlsx
- Source dataFigure 3/3H/
- Source dataFigure 3/3H/3H.xlsx
- Source dataFigure 3/3I/
- Source dataFigure 3/3I/3I.xlsx
- Source dataFigure 3/3J/
- Source dataFigure 3/3J/1uM PAPTP.tif
- Source dataFigure 3/3J/Untreated.tif
