# Supplementary material for: Selective inhibition of mitochondrial Kv1.3 prevents and alleviates multiple sclerosis in vivo
Source: EMBO Mol Med. 2025 Sep 29;17(11):2901–31. doi: 10.1038/s44321-025-00307-2 (PMC12603337; doi:10.1038/s44321-025-00307-2)
Supplement: Supplementary file 4 — Source data Fig. 3 [file 44321_2025_307_MOESM4_ESM.zip › Source dataFigure 3/3C/3C.xlsx]

## Sheet: Foglio1
			Apoptotic Kv1.3- cells
			% on Kv1.3- cells
			MitoKv1.3+	MitoKv1.3-
			75.42	1.94
			76.12	1.67
			75.84	1.75
			75.46	2.59
			75.07	2.51
			75.45	7.89
