# Supplementary material for: Selective inhibition of mitochondrial Kv1.3 prevents and alleviates multiple sclerosis in vivo
Source: EMBO Mol Med. 2025 Sep 29;17(11):2901–31. doi: 10.1038/s44321-025-00307-2 (PMC12603337; doi:10.1038/s44321-025-00307-2)
Supplement: Supplementary file 4 — Source data Fig. 3 [file 44321_2025_307_MOESM4_ESM.zip › Source dataFigure 3/3E/3E.xlsx]

## Sheet: Foglio1
		% of all sorted CD3+ T cells
		Untreated						PAPTP 1uM
	Naive	59	49	52	54	50	55	67	68	64	61	60	63
	TCM	25	28	27	26	22	29	18	15	16	19	18	20
	TEM	13	12	10	15	14	12	2	1.4	2	3.1	2.2	2.5
