# Supplementary material for: Selective inhibition of mitochondrial Kv1.3 prevents and alleviates multiple sclerosis in vivo
Source: EMBO Mol Med. 2025 Sep 29;17(11):2901–31. doi: 10.1038/s44321-025-00307-2 (PMC12603337; doi:10.1038/s44321-025-00307-2)
Supplement: Supplementary file 4 — Source data Fig. 3 [file 44321_2025_307_MOESM4_ESM.zip › Source dataFigure 3/3F/3F.xlsx]

## Sheet: Foglio1
		% of all sorted CD3+ T cells
		Untreated	PAPTP 1 μM	PAPTP 5 μM
		15	21	60
		12	25	68
		14	20	55
		13	19	72
		11	23	65
		10	22	63
