# Supplementary material for: Selective inhibition of mitochondrial Kv1.3 prevents and alleviates multiple sclerosis in vivo
Source: EMBO Mol Med. 2025 Sep 29;17(11):2901–31. doi: 10.1038/s44321-025-00307-2 (PMC12603337; doi:10.1038/s44321-025-00307-2)
Supplement: Supplementary file 4 — Source data Fig. 3 [file 44321_2025_307_MOESM4_ESM.zip › Source dataFigure 3/3G/3G.xlsx]

## Sheet: Foglio1
		Apoptotic T cell subsets
		Untreated						PAPTP 1uM
	Naive	10	9	8	11	12	8	15	12	13	10	9	14
	TCM	5	9	10	6	11	7	11	15	10	9	7	12
	TEM	16	17	15	13	16	14	65	73	71	62	80	70
