# Supplementary material for: Selective inhibition of mitochondrial Kv1.3 prevents and alleviates multiple sclerosis in vivo
Source: EMBO Mol Med. 2025 Sep 29;17(11):2901–31. doi: 10.1038/s44321-025-00307-2 (PMC12603337; doi:10.1038/s44321-025-00307-2)
Supplement: Supplementary file 4 — Source data Fig. 3 [file 44321_2025_307_MOESM4_ESM.zip › Source dataFigure 3/3H/3H.xlsx]

## Sheet: Foglio1
			Clinical score
		day	Untreated						PAPTP 1 uM						PAPTP 5uM
		7	0	0	0	0	0	0	0	0	0	0	0	0	0	0	0	0	0	0
		8	0.5	1	0.5	0.5	1	0.5	0	0	0	0	0	0	0	0	0	0	0	0
		9	0.5	2	1	1	1.5	1.5	0	0	0	0	0	0	0	0	0	0	0	0
		10	2	2.5	2	1.5	2	2.5	0	0	0	0	0	0	0	0	0	0	0	0
