# Supplementary material for: Selective inhibition of mitochondrial Kv1.3 prevents and alleviates multiple sclerosis in vivo
Source: EMBO Mol Med. 2025 Sep 29;17(11):2901–31. doi: 10.1038/s44321-025-00307-2 (PMC12603337; doi:10.1038/s44321-025-00307-2)
Supplement: Supplementary file 4 — Source data Fig. 3 [file 44321_2025_307_MOESM4_ESM.zip › Source dataFigure 3/3I/3I.xlsx]

## Sheet: Foglio1
			% of CD3+ T cells in spinal cord
			Untreated				PAPTP 1uM					PAPTP 5uM
		Naive	0.01	0	0.02	0	0.025	0.016	0.051	0.042	0.02	0.02	0.03	0.02	0.02	0
		TCM	0.16	0.11	0.19	0.15	1.05	0.9	0.82	1.07	1.16	0.18	0.2	0.1	0.12	0.26
		TEM	0.82	0.68	0.62	0.76	4.86	4.76	4.36	4.21	3.55	1.03	1.28	0.76	0.95	1.46
