# Supplementary material for: Selective inhibition of mitochondrial Kv1.3 prevents and alleviates multiple sclerosis in vivo
Source: EMBO Mol Med. 2025 Sep 29;17(11):2901–31. doi: 10.1038/s44321-025-00307-2 (PMC12603337; doi:10.1038/s44321-025-00307-2)
Supplement: Supplementary file 5 — Source data Fig. 4 [file 44321_2025_307_MOESM5_ESM.zip]

Archive with 18 entries (13 files):
- Source dataFigure 4/
- Source dataFigure 4/4A/
- Source dataFigure 4/4A/EAE treatm scheme (1).png
- Source dataFigure 4/4B/
- Source dataFigure 4/4B/Copia di 4B.xlsx
- Source dataFigure 4/4C/
- Source dataFigure 4/4C/4C.xlsx
- Source dataFigure 4/4C/CTRL.tif
- Source dataFigure 4/4C/EAE+PAPTP.tif
- Source dataFigure 4/4C/EAE.tif
- Source dataFigure 4/4D/
- Source dataFigure 4/4D/4D.xlsx
- Source dataFigure 4/4D/Ctrl ZOOM.tif
- Source dataFigure 4/4D/CTRL.tif
- Source dataFigure 4/4D/EAE Zoom.tif
- Source dataFigure 4/4D/EAE+PAPTP Zoom.tif
- Source dataFigure 4/4D/EAE+PAPTP.tif
- Source dataFigure 4/4D/EAE.tif
