# Supplementary material for: Selective inhibition of mitochondrial Kv1.3 prevents and alleviates multiple sclerosis in vivo
Source: EMBO Mol Med. 2025 Sep 29;17(11):2901–31. doi: 10.1038/s44321-025-00307-2 (PMC12603337; doi:10.1038/s44321-025-00307-2)
Supplement: Supplementary file 5 — Source data Fig. 4 [file 44321_2025_307_MOESM5_ESM.zip › Source dataFigure 4/4B/Copia di 4B.xlsx]

## Sheet: Foglio1
			Clinical score
		day	EAE				EAE+PAPTP			Ctrl
		10	0	0	0	0	0	0	0	0	0	0	0
		11	0	0	0	0	0	0	0	0	0	0	0
		12	0	0	0	0	0	0	0	0	0	0	0
		13	0	0	0	0	0	0	0	0	0	0	0
		14	0	0	0	0	0	0	0	0	0	0	0
		15	0	0	0	0	0	0	0	0	0	0	0
		16	0.5	0.5	0.5	0.5	0	0.5	0.5	0	0	0	0
		17	1.5	0.7	0.7	1	0.7	1	0.7	0	0	0	0
		18	2	0.7	1.5	1.5	0.7	1	0.7	0	0	0	0
		19	2	0.7	2	1.7	0.7	1	0.7	0	0	0	0
		20	2.2	0.7	2	2	0	0.7	0.7	0	0	0	0
		21	2.2	0.5	2.5	1.5	0	0.5	0.7	0	0	0	0
