# Supplementary material for: Selective inhibition of mitochondrial Kv1.3 prevents and alleviates multiple sclerosis in vivo
Source: EMBO Mol Med. 2025 Sep 29;17(11):2901–31. doi: 10.1038/s44321-025-00307-2 (PMC12603337; doi:10.1038/s44321-025-00307-2)
Supplement: Supplementary file 5 — Source data Fig. 4 [file 44321_2025_307_MOESM5_ESM.zip › Source dataFigure 4/4C/4C.xlsx]

## Sheet: Foglio1
			% demyelinization
			EAE	EAE+PAPTP
			18.0221	6.29922
			15.2961	2.82555
			21.6897	5.1786
			24.3485
			11.6594
