# Supplementary material for: Selective inhibition of mitochondrial Kv1.3 prevents and alleviates multiple sclerosis in vivo
Source: EMBO Mol Med. 2025 Sep 29;17(11):2901–31. doi: 10.1038/s44321-025-00307-2 (PMC12603337; doi:10.1038/s44321-025-00307-2)
Supplement: Supplementary file 5 — Source data Fig. 4 [file 44321_2025_307_MOESM5_ESM.zip › Source dataFigure 4/4D/4D.xlsx]

## Sheet: Foglio1
			% axonal loss
			EAE	EAE+PAPTP
			3.64698	1.55833
			5.19394	1.46283
			6.65599	2.1808
			5.96624
			9.01167
