# Supplementary material for: Selective inhibition of mitochondrial Kv1.3 prevents and alleviates multiple sclerosis in vivo
Source: EMBO Mol Med. 2025 Sep 29;17(11):2901–31. doi: 10.1038/s44321-025-00307-2 (PMC12603337; doi:10.1038/s44321-025-00307-2)
Supplement: Supplementary file 6 — Source data Fig. 4e [file 44321_2025_307_MOESM6_ESM.zip › 4E/4E.xlsx]

## Sheet: Foglio1
		Number of GFAP+ cells per field
		Ctrl	EAE	EAE+PAPTP
		43	138	75
		54	121	70
		32	117	79
