# Supplementary material for: Selective inhibition of mitochondrial Kv1.3 prevents and alleviates multiple sclerosis in vivo
Source: EMBO Mol Med. 2025 Sep 29;17(11):2901–31. doi: 10.1038/s44321-025-00307-2 (PMC12603337; doi:10.1038/s44321-025-00307-2)
Supplement: Supplementary file 7 — Source data Fig. 5 [file 44321_2025_307_MOESM7_ESM.zip]

Archive with 37 entries (25 files):
- Source dataFigure 5/
- Source dataFigure 5/5A/
- Source dataFigure 5/5A/EAE treatm scheme (1).png
- Source dataFigure 5/5B/
- Source dataFigure 5/5B/5B.xlsx
- Source dataFigure 5/5C/
- Source dataFigure 5/5C/5C.xlsx
- Source dataFigure 5/5D/
- Source dataFigure 5/5D/5D.xlsx
- Source dataFigure 5/5E/
- Source dataFigure 5/5E/5E.xlsx
- Source dataFigure 5/5F/
- Source dataFigure 5/5F/5F.xlsx
- Source dataFigure 5/5G/
- Source dataFigure 5/5G/2-2 EAE-016.tif
- Source dataFigure 5/5G/2-2 EAE-018.tif
- Source dataFigure 5/5G/2-3 E+P-001.tif
- Source dataFigure 5/5G/2-3 E+P-002.tif
- Source dataFigure 5/5G/2-5 CTRL-010.tif
- Source dataFigure 5/5G/2-5 CTRL-012.tif
- Source dataFigure 5/5G/5G.xlsx
- Source dataFigure 5/5H/
- Source dataFigure 5/5H/CTRL 5-0-008.tif
- Source dataFigure 5/5H/CTRL 5-1-012.tif
- Source dataFigure 5/5H/EAE 1-0-014.tif
- Source dataFigure 5/5H/EAE 2-3-006.tif
- Source dataFigure 5/5H/EAE+PAPTP 3-4-002.tif
- Source dataFigure 5/5H/EAE+PAPTP 3-4-012.tif
- Source dataFigure 5/5I/
- Source dataFigure 5/5I/5I.xlsx
- Source dataFigure 5/5K/
- Source dataFigure 5/5K/5K.xlsx
- Source dataFigure 5/5K/ctrl 5-2 40x 6_ch00.tif
- Source dataFigure 5/5K/EAE 2-3 40x 2_ch00.tif
- Source dataFigure 5/5K/EAE PAPTP 3-4 40x _ch00.tif
- Source dataFigure 5/5L/
- Source dataFigure 5/5L/5L.xlsx
