# Supplementary material for: Selective inhibition of mitochondrial Kv1.3 prevents and alleviates multiple sclerosis in vivo
Source: EMBO Mol Med. 2025 Sep 29;17(11):2901–31. doi: 10.1038/s44321-025-00307-2 (PMC12603337; doi:10.1038/s44321-025-00307-2)
Supplement: Supplementary file 7 — Source data Fig. 5 [file 44321_2025_307_MOESM7_ESM.zip › Source dataFigure 5/5B/5B.xlsx]

## Sheet: Foglio1
			Mean Clinical score					Standard Deviation
		Day post immunization	Ctrl	EAE	EAE+PAPTP		Day post immunization	Ctrl	EAE	EAE+PAPTP
		0	0	0	0		0	0	0	0
		2	0	0	0		2	0	0	0
		4	0	0	0		4	0	0	0
		6	0	0	0.107143		6	0	0	0.212908
		8	0	0.8125	0.7125		8	0	0.458063	0.247487
		10	0	1.3125	0.8		10	0	0.651235	0.650275
		12	0	1.6875	0.9		12	0	0.593867	0.982708
		14	0	2.0625	0.35		14	0	0.495516	0.602239
		16	0	1.85714	0.321429		16	0	0.556349	0.696341
		18	0	1.66667	0.464286		18	0	0.983192	0.819575
		20	0	2	0.321429		20	0	0.83666	0.575364
		22	0	2.2	0.214286		22	0	1.15109	0.468807
		24	0	2.625	0.214286		24	0	0.75	0.468807
		26	0	2.375	0.214286		26	0	0.946485	0.468807
		28	0	2.75	0.214286		28	0	0.288675	0.468807
