# Supplementary material for: Selective inhibition of mitochondrial Kv1.3 prevents and alleviates multiple sclerosis in vivo
Source: EMBO Mol Med. 2025 Sep 29;17(11):2901–31. doi: 10.1038/s44321-025-00307-2 (PMC12603337; doi:10.1038/s44321-025-00307-2)
Supplement: Supplementary file 7 — Source data Fig. 5 [file 44321_2025_307_MOESM7_ESM.zip › Source dataFigure 5/5C/5C.xlsx]

## Sheet: Foglio1
		Number of cells
		Ctrl							EAE								EAE+PAPTP
	WBC 103/μl	14.4	11.8	11.8	4.8	6.4	5.4	8.6	7.6	15.2	11.6	6.4	8.4	9.8	8.6	14	7.6	7.2	13.2	4.4	6.8	10	10
	RBC 106/μl	11.72	9.74	8.54	9.38	8.8	8.12	7.22	11.28	9.68	10.54	10.16	9.78	10.4	9.34	9.78	9.22	10.38	10.92	11.3	9.42	8.72	8.54
	HGB g/dl	19.4	16.8	14.8	17	16.8	16	13.2	18	14.8	17	15.8	15	17.6	15.2	16	15	16.6	17.6	17.4	14.8	14.2	14.6
	HCT %	24.4	20.5	17.4	19	17.7	17.2	14.7	22.7	19.4	21	19.8	19	21.4	19.1	19.9	19.5	20.8	22.3	21.9	18.9	17.2	17.8
	PLT 106/μl	0.846	2.004	1.668	1.438	1.52	0.2126	0.886	2.026	1.97	2.004	2.36	1.726	2.272	2.106	2.092	1.704	0.5	1.722	1.978	1.82	2.36	2.804
