# Supplementary material for: Selective inhibition of mitochondrial Kv1.3 prevents and alleviates multiple sclerosis in vivo
Source: EMBO Mol Med. 2025 Sep 29;17(11):2901–31. doi: 10.1038/s44321-025-00307-2 (PMC12603337; doi:10.1038/s44321-025-00307-2)
Supplement: Supplementary file 7 — Source data Fig. 5 [file 44321_2025_307_MOESM7_ESM.zip › Source dataFigure 5/5D/5D.xlsx]

## Sheet: Foglio1
		% of cells
		CTRL							EAE								EAE+PAPTP
	LYM	75.7	61.7	65.1	52.1	81.5	27.7	72.8	67.9	64.7	72.4	60.9	33.2	59.1	50.3	47.6	59.3	71.3	70.2	57.8	53.6	46.7	47.3
	MID	5.9	8.7	7.9	16.4	8.3	15.1	10.2	10.9	11.9	10.2	11	14.4	8.8	8.6	11	13.9	10.8	12.1	9.7	11.5	13	9.3
	GRA	18.4	29.6	27	31.5	10.2	57.2	17	21.2	23.4	17.4	28.1	52.4	32.1	41.1	41.4	26.8	17.9	17.7	32.5	34.9	40.3	43.4
