# Supplementary material for: Selective inhibition of mitochondrial Kv1.3 prevents and alleviates multiple sclerosis in vivo
Source: EMBO Mol Med. 2025 Sep 29;17(11):2901–31. doi: 10.1038/s44321-025-00307-2 (PMC12603337; doi:10.1038/s44321-025-00307-2)
Supplement: Supplementary file 7 — Source data Fig. 5 [file 44321_2025_307_MOESM7_ESM.zip › Source dataFigure 5/5E/5E.xlsx]

## Sheet: Foglio1
		% of lymphocytes
		Ctrl					EAE													EAE+PAPTP
	CD3+	25	34.1	32.6	33.5	31.6	43.5	58.9	45.1	57	28.7	31.3	28.4	31.5	38.6	26	26.6	24.9	17.2	53.5	43.7	41.2	57.5	61.5	33.8	25.8	28.4	26.3	34.6	34	24.8	33.3	26.6	24.9
	CD19+	49.8	35.4	38.1	32.2	32.8	49.3	32.6	44.1	31.8	46.1	33.6	48	37.8	23.8	51	43.6	53.1	57.1	36.7	44.3	50.4	33.4	29.6	28.9	41.8	43.5	46.5	29.2	40.5	44.9	23.2	44	37.4
