# Supplementary material for: Selective inhibition of mitochondrial Kv1.3 prevents and alleviates multiple sclerosis in vivo
Source: EMBO Mol Med. 2025 Sep 29;17(11):2901–31. doi: 10.1038/s44321-025-00307-2 (PMC12603337; doi:10.1038/s44321-025-00307-2)
Supplement: Supplementary file 7 — Source data Fig. 5 [file 44321_2025_307_MOESM7_ESM.zip › Source dataFigure 5/5F/5F.xlsx]

## Sheet: Foglio1
		Latency to fall (s)
		Ctrl	EAE	EAE+PAPTP
		251.333	270	264
		275.333	261	293.7
		300	211	281
		300	213	300
		251.333	152	246.3
		231.667	212.7	162.333
		247	101.3
		251.667	154
