# Supplementary material for: Selective inhibition of mitochondrial Kv1.3 prevents and alleviates multiple sclerosis in vivo
Source: EMBO Mol Med. 2025 Sep 29;17(11):2901–31. doi: 10.1038/s44321-025-00307-2 (PMC12603337; doi:10.1038/s44321-025-00307-2)
Supplement: Supplementary file 7 — Source data Fig. 5 [file 44321_2025_307_MOESM7_ESM.zip › Source dataFigure 5/5G/5G.xlsx]

## Sheet: Foglio1
		number of myelin layers/axon
		Ctrl	EAE	EAE+PAPTP
		9	4	4
		8	4	3
		8	4	4
		8	5	4
		7	4	4
		7	4	4
		7	4	5
		7	3	4
		7	3	6
		7	3	3
		7	5	3
		6	5	3
		6	4	3
		6	4	5
		6	4	3
		6	5	3
		6	6	13
		6	3	10
		6	3	5
		6	5	4
		6	3	6
		6	4	9
		6	5	10
		6	8	4
		5	8	8
		5	4	4
		5	3	4
		5	7	6
		5	3	4
		5	4	10
		5	6	5
		5	4	9
		5	6	9
		5	4	10
		5	5	9
		5	4	10
		5	3	4
		5	3	5
		4	4	12
		4	5	9
		4	4	6
		4	3	8
		20	9	4
		16	6	5
		15	3	2
		15	4	9
		15	3	5
		13	3	10
		13	8	10
		12	3	5
		12	4	7
		11	4	6
		11	3	3
		11	4	4
		10	3	3
		10	3	4
		10	3	4
		10	4	4
		10	4	4
		10	3	3
		9	3	4
		9	3	3
		9	4	4
		9	6	6
		9	4	4
		9	5	3
		9	3	3
		8	4	3
		8	5	2
		8	4	2
		8	3	5
		7	3	5
		7	3	4
		7	2	3
		7	3	11
		7	4	13
		7	1	5
		7	3	3
		6	5	7
		6	4	10
		6	4	4
		6	3	4
		6	4	3
		6	4	4
		6	3	4
		6	3	3
		6	6	2
		6	3	7
		6	5	4
		6	5	4
		6	4	4
		6	3	7
		6	5	4
		6	2	8
		6	3	9
		6	2	6
		5	3	3
		5	6	4
		5	5	5
		5	5	5
		5	5	4
		5	5	4
		5	2	4
		5	5	5
		5	5	4
		5	8	4
		4	3	4
		7	5	12
		7	4	3
		7	6	3
		7	6	6
		7	5	5
		7	4	6
		7	6	4
		7	4	3
		7	6	8
		7	6	6
		6	6	4
		6	4	4
		6	4	4
		6	8	6
		6		3
		6	11	9
		6	9	4
		6	9	4
		6	9	5
		6	9	4
		6	8	4
		6	7	3
		6	7	9
		6	7	8
		5	7	3
		5	7	5
		5	7	3
		5	7	4
		5	7	4
		5	7	3
		5	6
		5	6	11
		5	6	11
		5	6	11
		5	6	10
		5	6	9
		4	6	9
		4	6	8
		4	6	8
		4	6	7
		7	6	7
		4	6	7
		3	6	7
		4	6	7
		8	6	6
		6	6	6
		9	5	6
		4	5	6
		3	5	6
		9	5	6
		3	5	6
		10	5	6
		8	4	6
		8	4	6
		8	4	6
		7	8	6
		7	8	6
		8	8	6
		8	8	6
		3	7	5
		7	7	5
		2	7	5
		10	7	5
		6	7	5
		9	7	5
		5	7	5
		4	7	5
		10	7	5
		11	7	5
			7	5
			7	5
			7	5
			6	5
			6	5
			6	5
			6	5
			6	4
			6	4
			6	4
			6	11
			6	10
			6	10
			6	10
			6	10
			5	10
			5	10
			5	9
			5	9
			5	8
			5	8
			5	8
			5	8
			4	8
			4	8
			3	8
			3	8
			11	8
			11	8
			11	7
			10	7
			9	7
			9	7
			9	7
			9	7
			9	7
			8	7
			8	7
			8	7
			7	6
			7	6
			7	6
			7	6
			6	6
			6	6
			6	6
			6	6
			6	6
			6	6
			6	5
			6	5
			6	5
			6	5
			6	4
			6	4
			6	9
			6	8
			5	8
			5	7
			5	7
			5	7
			5	7
			5	7
			4	6
			4	6
			4	6
			3	6
				6
				6
				6
				6
				6
				6
				6
				6
				6
				6
				6
				6
				6
				6
				6
				6
				6
				5
				5
				5
				5
				5
				5
				5
				5
				5
				5
				5
				4
				4
				9
				8
				8
				7
				7
				7
				7
				7
				7
				7
				7
				7
				7
				7
				7
				7
				6
				6
				6
				6
				6
				6
				6
				6
				6
				6
				6
				6
				5
				5
				5
				5
				5
				5
				5
				5
				5
				4
				4
				4
				4
				4
