# Supplementary material for: Selective inhibition of mitochondrial Kv1.3 prevents and alleviates multiple sclerosis in vivo
Source: EMBO Mol Med. 2025 Sep 29;17(11):2901–31. doi: 10.1038/s44321-025-00307-2 (PMC12603337; doi:10.1038/s44321-025-00307-2)
Supplement: Supplementary file 7 — Source data Fig. 5 [file 44321_2025_307_MOESM7_ESM.zip › Source dataFigure 5/5I/5I.xlsx]

## Sheet: Foglio1
		Spinal cord
		Number myelin layers/axon
		Control	EAE	EAE+PAPTP
		11	6	21
		8	6	15
		7	7	10
		9	6	5
		9	7	11
		8	5	29
		6	7	15
		5	7	15
		7	8	10
		8	7	5
		10	13	9
		6	7	12
		12	7	15
		7	11	11
		8	10	11
		10	10	7
		6	8	10
		13	10	11
		7	5	7
		7	9	12
		10	10	24
		13	13	8
		8	9	5
		12	6	7
		12	6	11
		17	9	14
		12	8	10
		8	12	9
		11	7	8
		7	11	9
		7	8	5
		15	6	15
		6	9	8
		15	7	16
		10	6	10
		12	7	9
		16	11	8
		7	5	17
		20	5	16
		6	7	8
		9	6	10
		8	11	8
		8	6	26
		7	7	7
		9	7	13
		18	5	22
		8	12	19
		17	9	7
		17	5	19
		17	18	20
		28	4	10
		19	10	10
		7	5	6
		8	18	30
		16	8	6
		12	6	12
		13	7	13
		13	8	11
		18	5	11
		9	5	15
		10	5	10
		19	14	12
		10	6	6
		6	8	10
		7	5	16
		8	8	11
		10	6	14
		9	7	17
		6	9	8
		11	13	6
		7	6	8
		5	5	9
		22	7	7
		8	10	6
		8	10	7
		9	5	9
		10	9	6
		14	10	5
		7	8	6
		7	7	13
		9	13	6
		11	9	6
		20	9	7
		9	7	7
		9	8	13
		5	13	11
		11	7	6
		9	9	17
		9	11	6
		10	11	8
		7	10	12
		26	8	11
		7	19	15
		7	6	9
		6	14	9
		5	15	11
		7	10	9
		7	16	7
		8	12	7
		12	8	24
		7	7	10
		12	6	8
		6	7	5
		6	13	7
		13	9	7
		7	11	7
		8	9	13
		8	11	7
		12	11	19
		8	7	7
		15	12	8
		10	6	8
		6	9	8
		8	12	10
		6	9	8
		7	6	7
		6	12	6
		7	22	19
		14	10	8
		11	12	9
		7	11	12
		8	9	12
		8	6	10
		6	16	6
		11	16	7
		5	5	7
		7	6	10
		8	10	9
		20	20	7
		20	8	5
		5	12	6
		5	8	18
		7	6	6
		7	10	5
		7	17	10
		8	8	10
		9	13	10
		8	8	11
		8	6	7
		11	5	8
		9	6	10
		6	6	6
		6	10	8
		15	14	7
		20	6	8
		9	11	8
		8	8	8
		6	7	24
		7	6	9
		9	7	9
		9	8	7
		12	9	8
		11	9	8
		8	5	12
		11	6	4
		9	15	8
		7	6	11
		8	20	10
		8	18	9
		11	9	10
		10	13	8
		13	5	19
		11	9	18
		17	7	10
		7	7	12
		11	5	9
		18	11	53
		9	7	11
		22	8	7
		7	6	11
		7	15	32
		5	9	10
		5	10	18
		5	13	29
		10	12	15
		19	8	11
		8	12	5
		5	13	11
		12	11	9
		12	14	6
		6	26	11
		8	12	12
		5	37	19
		6	24	6
		27		9
		11		11
		6		17
		8		9
		6		11
		7		11
		8		11
		8		6
		10		14
		8		12
		8		18
		5		8
		11		6
		13		11
		18		8
		5		8
		10		12
		7		9
		6		6
		20		9
		6		13
		7		6
		5		11
		4		7
		8		11
		5		6
		5		15
		11		27
		5		22
		6		11
		6		10
		5		6
		12		13
		6		12
		5		7
		5		9
		6		7
		14		8
		6		6
		16
		8
		14
		35
		28
		11
		9
		7
		8
		14
		16
		8
		6
		12
		13
		18
		9
		14
		44
		22
		57
		40
		23
		19
		24
		40
		38
		29
		33
		48
		25
		22
		19
		20
		37
		23
		27
		21
		35
		27
		27
		28
		24
		9
		9
		8
		5
