# Supplementary material for: Selective inhibition of mitochondrial Kv1.3 prevents and alleviates multiple sclerosis in vivo
Source: EMBO Mol Med. 2025 Sep 29;17(11):2901–31. doi: 10.1038/s44321-025-00307-2 (PMC12603337; doi:10.1038/s44321-025-00307-2)
Supplement: Supplementary file 7 — Source data Fig. 5 [file 44321_2025_307_MOESM7_ESM.zip › Source dataFigure 5/5K/5K.xlsx]

## Sheet: Foglio1
	Number of branches/cell				Max brench lenght (a.u.)				Number of endpoints/cell				Number of junctions/cell
	Ctrl	EAE	EAE+PAPTP		Ctrl	EAE	EAE+PAPTP		Ctrl	EAE	EAE+PAPTP		Ctrl	EAE	EAE+PAPTP
	6.52	2.2	3.85		0.75	0.92	0.84		4.7	2.6	3.35		2.78	0.6	1.45
	3.17	2.32	6.75		1.01	0.71	1.3		3.08	2.61	4.92		1.08	0.68	2.83
	6	4.43	5.8		2.06	0.92	0.89		4.08	3.61	4.4		2.75	1.75	2.4
	4.25	2.78	5.17		0.94	0.6	1.07		3.5	2.89	4.08		1.67	0.89	2.08
	4.65	2.5	9		1.11	0.65	1.16		3.85	2.71	6.09		1.8	0.79	3.91
	4.85	3.14	5.82		1.01	0.74	1.18		3.92	3.05	4.27		1.92	1.1	2.45
	7.13	2.75	5.58		1.17	0.74	1.16		5.06	2.82	4.33		3.06	0.91	2.25
	8	2.29	8.86		1.34	0.73	1.15		5.53	2.64	6		3.47	0.64	3.86
	7.28	5.83	10.17		1.11	0.81	1.37		5.11	4.39	6.56		3.17	2.44	4.56
	8.23	4.67	7.1		1.32	0.89	1		5.31	3.83	5.06		3.62	1.83	3.03
	12.8	6.33	7.42		1.74	1.08	1.03		8	4.56	5.17		5.8	2.72	3.25
	5.79	4.44	9.06		1.26	1.01	1.28		4.43	3.72	6.06		2.36	1.72	4
	8.4	2.64	8		1.6	1.3	1.23		5.6	2.82	5.6		3.7	0.82	3.4
	6.7	3.87	7.11		1.26	0.75	1.03		4.78	3.47	4.94		2.86	1.4	3.11
	9.75	3.18	13.58		1.31	0.71	1.05		6.19	3.09	8		4.44	1.09	6.25
	10	3.4	8.17		1.25	1.1	1.19		6.5	3.2	5.67		4.5	1.2	3.5
		3.33	8.72			0.79	1.03			3.08	5.92			1.25	3.8
		4.33	8.87			0.95	1.26			3.67	5.87			1.67	3.93
		2.31	6.45			0.88	1.32			2.63	4.73			0.69	2.73
		4.33	3.55			1.06	0.83			3.67	3.27			1.67	1.27
		3.77	6.75			1.09	1.04			3.38	4.75			1.38	2.92
		1.53	3.4			0.52	0.74			2.26	3.2			0.27	1.2
		5.19				0.81				4.13				2.06
		1.45				0.39				2.18				0.25
		2.62				0.71				2.81				0.81
		3.54				0.69				3.17				1.29
		2.36				0.48				2.6				0.72
		5.25				1.42				4.08				2.17
