# Supplementary material for: Selective inhibition of mitochondrial Kv1.3 prevents and alleviates multiple sclerosis in vivo
Source: EMBO Mol Med. 2025 Sep 29;17(11):2901–31. doi: 10.1038/s44321-025-00307-2 (PMC12603337; doi:10.1038/s44321-025-00307-2)
Supplement: Supplementary file 8 — Source data Fig. 6 [file 44321_2025_307_MOESM8_ESM.zip]

Archive with 19 entries (9 files):
- Source dataFigure 6/
- Source dataFigure 6/6A/
- Source dataFigure 6/6A/6A.xlsx
- Source dataFigure 6/6B/
- Source dataFigure 6/6B/6B.xlsx
- Source dataFigure 6/6C/
- Source dataFigure 6/6C/6C.xlsx
- Source dataFigure 6/6D/
- Source dataFigure 6/6D/6A/
- Source dataFigure 6/6D/6A/6A.xlsx
- Source dataFigure 6/6D/6D.xlsx
- Source dataFigure 6/6E/
- Source dataFigure 6/6E/6E.xlsx
- Source dataFigure 6/6F/
- Source dataFigure 6/6F/6F.xlsx
- Source dataFigure 6/6G/
- Source dataFigure 6/6G/6G.xlsx
- Source dataFigure 6/6H/
- Source dataFigure 6/6H/6H.xlsx
