# Supplementary material for: Selective inhibition of mitochondrial Kv1.3 prevents and alleviates multiple sclerosis in vivo
Source: EMBO Mol Med. 2025 Sep 29;17(11):2901–31. doi: 10.1038/s44321-025-00307-2 (PMC12603337; doi:10.1038/s44321-025-00307-2)
Supplement: Supplementary file 8 — Source data Fig. 6 [file 44321_2025_307_MOESM8_ESM.zip › Source dataFigure 6/6B/6B.xlsx]

## Sheet: Foglio1
			Apoptotic TEM (% of TEM)
			Ctrl	EAE	EAE+PAPTP
			46	28.9	35.6
			32.9	55.5	53.8
			52.1	55	54.7
			50.4	19	51.9
			40.6	32.2	74.1
			3	34.9	41.6
			7	35.2	49.7
			14.5	36.1	46
			17.7	40.3	44.1
			17.3	44.1	43.8
				15.6	40.3
				22.9	61.7
				16.5	53.6
				43.5	39.6
					25.6
