# Supplementary material for: Selective inhibition of mitochondrial Kv1.3 prevents and alleviates multiple sclerosis in vivo
Source: EMBO Mol Med. 2025 Sep 29;17(11):2901–31. doi: 10.1038/s44321-025-00307-2 (PMC12603337; doi:10.1038/s44321-025-00307-2)
Supplement: Supplementary file 8 — Source data Fig. 6 [file 44321_2025_307_MOESM8_ESM.zip › Source dataFigure 6/6D/6D.xlsx]

## Sheet: Foglio1
	Apoptotic Naive (% of Naive)
	Ctrl	EAE	EAE+PAPTP
	1.4	1.67	3.64
	0.53	2.12	1.8
	0.4	0.4	1.46
	0.4	1.65	3.37
	0.2	0.9	1.39
	3	0.77	1.31
	3.1	0.57	0.76
	2	0.76	0.47
	1.6	2.25	0.54
	0.9	0.35	0.2
		0.2	0.39
		0.8	1.12
		0.63	0.28
			0.066
