# Supplementary material for: Selective inhibition of mitochondrial Kv1.3 prevents and alleviates multiple sclerosis in vivo
Source: EMBO Mol Med. 2025 Sep 29;17(11):2901–31. doi: 10.1038/s44321-025-00307-2 (PMC12603337; doi:10.1038/s44321-025-00307-2)
Supplement: Supplementary file 8 — Source data Fig. 6 [file 44321_2025_307_MOESM8_ESM.zip › Source dataFigure 6/6E/6E.xlsx]

## Sheet: Foglio1
	TCM (% of CD4)
	Ctrl	EAE	EAE+PAPTP
	2.57	5.76	10.5
	2.47	3.41	5.79
	1.69	4.15	7.52
	3.05	5.43	0.37
	1.9	9.94	5.55
	10.6	4.35	3.99
	6.5	3.85	2.58
	5.9	4.17	3.07
	7.3	1.93	3.42
	7.7	2.49	2.79
		4.26	2.58
		2.77	0.64
		4.86	2.8
		2.13	3.22
			2.36
