# Supplementary material for: Selective inhibition of mitochondrial Kv1.3 prevents and alleviates multiple sclerosis in vivo
Source: EMBO Mol Med. 2025 Sep 29;17(11):2901–31. doi: 10.1038/s44321-025-00307-2 (PMC12603337; doi:10.1038/s44321-025-00307-2)
Supplement: Supplementary file 8 — Source data Fig. 6 [file 44321_2025_307_MOESM8_ESM.zip › Source dataFigure 6/6F/6F.xlsx]

## Sheet: Foglio1
		Apoptotic TCM (% of TCM)
		Ctrl	EAE	EAE+PAPTP
		11.1	3.52	4.35
		11.6	10.1	3.32
		4.21	19.9	2.16
		4.8	0	16.7
		7.32	2.71	10
		1.2	2.97	4.73
		1.4	15.3	3.23
		0.8	18.8	7.05
		1.2	5.08	2.17
		2.4	7.58	7.04
			3.59	2.46
			4.84	9.76
			11	5.17
			4.81	1.85
				1.69
