# Supplementary material for: Selective inhibition of mitochondrial Kv1.3 prevents and alleviates multiple sclerosis in vivo
Source: EMBO Mol Med. 2025 Sep 29;17(11):2901–31. doi: 10.1038/s44321-025-00307-2 (PMC12603337; doi:10.1038/s44321-025-00307-2)
Supplement: Supplementary file 8 — Source data Fig. 6 [file 44321_2025_307_MOESM8_ESM.zip › Source dataFigure 6/6G/6G.xlsx]

## Sheet: Foglio1
	Naive T cells number/million cells				Number TCM cells number/million cells				Number TEM cells number/million cells
	Ctrl	EAE	EAE+PAPTP		Ctrl	EAE	EAE+PAPTP		Ctrl	EAE	EAE+PAPTP
	64605.7	128995	78454.2		5128.43	8532.18	12801.5		25629.7	31344.9	9550.94
	55531.6	95075.5	90668.1		4729.95	7809.94	10407.7		24756.9	29415.9	16878.5
	47973.7	67004.8	90300.2		3881.04	6050.9	13032.6		27095.7	21623.1	18842.8
	57178.2	151976	77492.4		6615.16	11037.8	802.568		28601.9	17754.7	2363.12
	52758	90798.9	116747		4158.43	11819.6	7932.69		17555.2	21517.8	15144.2
	78241.4	104257	67747		9075.19	12759.9	13373.7		14621.1	20415.8	21573.6
	82352.5	67073.6	135279		9057.97	17382.1	10907.1		17914.7	25210.6	19146.3
	113081	66821.8	78107.3		10199.4	10821.3	9357.78		17308	27215.7	18564.6
	93353.1	86118.7	61547.6		7536.86	6048.89	4947.56		10457.4	20454	9202.45
	76322.3	79662.6	77297.5			10669.7	11466.8			25160.4	10641.8
		68336.6	73061.9			5107	11154.5			11511	9295.41
