# Supplementary material for: Selective inhibition of mitochondrial Kv1.3 prevents and alleviates multiple sclerosis in vivo
Source: EMBO Mol Med. 2025 Sep 29;17(11):2901–31. doi: 10.1038/s44321-025-00307-2 (PMC12603337; doi:10.1038/s44321-025-00307-2)
Supplement: Supplementary file 8 — Source data Fig. 6 [file 44321_2025_307_MOESM8_ESM.zip › Source dataFigure 6/6H/6H.xlsx]

## Sheet: Foglio1
		Eotaxin pg/ml
		Ctrl	EAE	EAE + PAPTP
		67.7615	94.9983	88.9489
		70.033	84.0327	109.361
		58.2927	96.1324	94.6203
			83.6544	90.4614
			78.3585	81.3849
			101.802	79.1152
				85.9237
