# Supplementary material for: Selective inhibition of mitochondrial Kv1.3 prevents and alleviates multiple sclerosis in vivo
Source: EMBO Mol Med. 2025 Sep 29;17(11):2901–31. doi: 10.1038/s44321-025-00307-2 (PMC12603337; doi:10.1038/s44321-025-00307-2)
Supplement: Supplementary file 9 — Source data Fig. 5j [file 44321_2025_307_MOESM9_ESM.zip]

Archive with 5 entries (4 files):
- 5J/
- 5J/5J.xlsx
- 5J/Ctrl.tif
- 5J/EAE+PAPTP.tif
- 5J/EAE.tif
