# Supplementary material for: Selective inhibition of mitochondrial Kv1.3 prevents and alleviates multiple sclerosis in vivo
Source: EMBO Mol Med. 2025 Sep 29;17(11):2901–31. doi: 10.1038/s44321-025-00307-2 (PMC12603337; doi:10.1038/s44321-025-00307-2)
Supplement: Supplementary file 9 — Source data Fig. 5j [file 44321_2025_307_MOESM9_ESM.zip › 5J/5J.xlsx]

## Sheet: Foglio1
		Number of Iba1+ cells per field
		Ctrl	EAE	EAE+PAPTP
		42	95	32
		22	61	38
		35	59	43
		23	56	42
		27	45	53
		46	293	34
		53	293	57
		43	181	149
		41	82	83
		47	67	81
		50	69	83
		22	309	100
		28	61	91
		39	50	35
		45	114	31
		58	55	33
		18	47	37
			50	41
			54	24
