# Supplementary material for: Selective inhibition of mitochondrial Kv1.3 prevents and alleviates multiple sclerosis in vivo
Source: EMBO Mol Med. 2025 Sep 29;17(11):2901–31. doi: 10.1038/s44321-025-00307-2 (PMC12603337; doi:10.1038/s44321-025-00307-2)
Supplement: Supplementary file 10 — Source data Fig. 5I [file 44321_2025_307_MOESM10_ESM.xlsx]

## Sheet: Foglio1
Control	EAE	EAE+PAPTP
0.790231	0.751625	0.60701
0.614196	0.769668	0.616838
0.55082	0.600469	0.459739
0.573019	0.61862	0.568498
0.439379	0.438626	0.566577
0.589338	0.649478	0.68157
0.499422	0.693431	0.60557
0.679699	0.53478	0.682942
0.583921	0.754848	0.597131
0.454015	0.733456	0.581248
0.691536	0.65022	0.562637
0.676555	0.701123	0.568723
0.657039	0.707553	0.465238
0.555561	0.592049	0.536676
0.633554	0.769059	0.698095
0.626282	0.683663	0.662918
0.33217	0.62993	0.609722
0.572615	0.768134	0.59405
0.490708	0.850483	0.710114
0.666203	0.713919	0.573633
0.55647	0.614045	0.538196
0.702632		0.648168
0.609326		0.679484
0.630914		0.685928
0.703042		0.568982
0.755874		0.834245
0.715593		0.587324
0.740314		0.712579
0.539461		0.436236
0.650151		0.67681
0.613829		0.602371
0.626233		0.638118
0.576902
0.733402
0.644405
0.589007
0.645857
0.746626
0.685266
0.738362
0.490002
